# Supplementary material for: The Effectiveness and Harms of PSA-Based Prostate Cancer Screening: A Systematic Review
Source: Healthcare (Basel). 2025 Jun 9;13(12):1381. doi: 10.3390/healthcare13121381 (PMC12192897; doi:10.3390/healthcare13121381)
Supplement: Supplementary file 1 [file healthcare-13-01381-s001.zip]

Archive with 1 entries (1 files):
- healthcare-3599865-supplementary.pdf
